# Supplementary material for: Re-evaluating the occupation history of Koh Ker, Cambodia, during the Angkor period: A palaeo-ecological approach
Source: PLoS One. 2018 Oct 10;13(10):e0203962. doi: 10.1371/journal.pone.0203962 (PMC6179204; doi:10.1371/journal.pone.0203962)
Supplement: S1 Dataset — (XLSX) [file pone.0203962.s001.xlsx]

## Sheet: sedimentology
PTC3														KKPC2
depth cm	bulk accumulation rate (g/cm2/yr)	Sand %	Silt %	Clay %	Mean (d)	Sorting	Skewness	Kurtosis	Corr.K(SI x 10-4)	moisture content %	organic content %	mineral accumulation rate (g/cm2/yr)		depth cm	bulk accumulation rate (g/cm2/yr)	Sand %	Silt %	Clay %	Mean (d)	Sorting	Skewness	Kurtosis	Corr.K(SI)	moisture content %	organic content %	mineral accumulation rate (g/cm2/yr)
108		0.229491	0.684198	0.0738216	34.7627	11.7443	0.423294	1.1631	0.0083084	90.2344	62.2222			0		0.228669	0.591621	0.17971	11.9932	8.97703	-0.0335393	1.1053	1.34444e-05	66.724	63.0491
109									0.209151					1									1.8497e-05
110	0.0083237	0	0.747424	0.252576	3.0767	5.82897	-0.388114	1.19366	0.140378	90.932	62.8571	0.00309166		2	0.0503311	0.228208	0.635879	0.135914	14.0771	7.50497	-0.0195997	1.11839	1.12728e-05	68.4385	66.8421	0.0166887
111									0.244343					3									-3.82273e-06
112	0.00878613	0	0.729309	0.270691	2.88343	6.46918	-0.344518	1.18067	0.17308	91.4027	60.5263	0.00346821		4	0.0384314	0.182907	0.630371	0.186723	9.91092	8.50757	0.00888426	1.23315	-1.87676e-06	67.6834	62.2449	0.0145098
113									0.120599					5									-1.39606e-05
114	0.0103896	0	0.813112	0.186888	5.46846	3.71951	-0.205873	1.21098	0.231959	91.7526	62.5	0.0038961		6	0.0414286	0.162065	0.634989	0.202947	8.31464	8.49519	-0.0236665	1.23796	1.56345e-05	66.8842	63.0542	0.0153061
115									0.182069					7									2.83528e-05
116	0.0124638	0.0030845	0.738267	0.258648	3.78809	7.64997	-0.276014	0.979607	0.224685	91.3306	63.6364	0.00453228		8	0.0433508	0.204559	0.628624	0.166816	11.7852	7.78365	-0.0535048	1.12404	3.3827e-05	66.2041	64.0097	0.0156021
117									0.248392					9									4.51888e-05
118	0.0125547	0	0.72126	0.27874	2.69607	6.13822	-0.38623	1.13209	0.21816	91.4343	62.7907	0.00467153		10	0.0358549	0.116976	0.724985	0.158039	8.9154	5.9623	-0.0246854	1.33191	3.45804e-05	71.2863	63.8728	0.0129534
119									0.162157					11									3.4131e-05
120	0.010963	0	0.840502	0.159498	6.22894	3.57399	-0.146866	1.09191	0.107038	91.796	59.4595	0.00444444		12	0.0669725	0.166529	0.6772	0.156271	10.4711	6.92823	0.023788	1.24617	2.87448e-05	70.7532	61.3699	0.0258716
121									0.159315					13									3.51172e-05
122	0.0107463	0	0.923563	0.0764366	7.37626	2.57891	0.0250193	0.761343	0.190049	92.7856	63.8889	0.0038806		14	0.0666667	0.191203	0.633638	0.175159	10.6262	8.07021	0.0437193	1.2027	1.48757e-05	71.6088	60.5556	0.0262963
123									0.130794					15									2.35903e-05
124	0.012093	0.118604	0.741861	0.139107	8.95305	6.74553	0.0647387	1.64522	0.0981017	93.1937	65.7895	0.00413709		16	0.0647619	0.21035	0.642901	0.146749	12.4096	7.77964	0.0720858	1.16389	1.95916e-05	72.4473	60.2941	0.0257143
125									0.099711					17									3.32961e-05
126	0.0104918	0.0389718	0.762822	0.198206	6.20965	5.62399	-0.187586	1.22978	0.120367	92.6437	59.375	0.0042623		18	0.0594231	0.207231	0.622491	0.170278	11.384	8.34165	0.0538399	1.16568	5.74906e-05	74.0336	55.3398	0.0265385
127									0.0960308					19									2.01586e-05
128	0.0155372	0.0843693	0.876034	0.0395963	13.3614	3.74666	0.0281839	1.10263	0.114481	91.3603	54.1667	0.00712121		20	0.0580583	0.261345	0.701905	0.0367505	21.6229	4.20721	-0.0931848	0.813556	3.50038e-06	74.0226	53.8462	0.0267961
129									0.130483					21									4.19245e-05
130	0.0225	0.10255	0.858944	0.0385054	14.5299	3.26045	-0.0832171	0.829677	0.265492	89.4295	46.0317	0.0121429		22	0.0436975	0.21108	0.653145	0.135775	12.8043	7.31791	0.056098	1.13449	5.81388e-05	77.7968	48.0769	0.0226891
131									0.233806					23									1.08455e-05
132	0.0221053	0.17664	0.785885	0.0374754	17.7059	3.61958	-0.0829507	0.834072	0.279605	88.0682	39.6825	0.0133333		24	0.0431405	0.129639	0.742434	0.127926	9.86916	5.54003	0.0263834	1.27141	4.32239e-05	77.0246	49.8084	0.0216529
133									0.285663					25									2.54776e-05
134	0.0302703	0.133517	0.82471	0.0417735	15.9257	3.40623	-0.0953398	0.83621	0.338424	87.3874	36.9048	0.0190991		26	0.0475214	0.180293	0.692562	0.127145	11.8302	6.73881	0.0787509	1.24875	1.89173e-05	77.2131	52.518	0.0225641
135									0.371896					27									0.000107041
136	0.0267857	0.164504	0.796689	0.0388065	16.9439	3.58243	-0.0643155	0.837638	0.365785	87.4161	37.3333	0.0167857		28	0.0433043	0.243461	0.645737	0.110802	15.8315	7.13194	-0.0101381	1.09763	3.53558e-05	78.7361	51.004	0.0212174
137									0.334997					29									1.08942e-05
138	0.0272566	0.160403	0.778496	0.0611003	16.3745	3.77303	-0.107577	0.867972	0.369621	86.9712	35.8974	0.0174722		30	0.0459649	0.125609	0.762122	0.112268	9.95904	5.07257	0.0706034	1.2827	1.08806e-05	77.7021	59.1603	0.0187719
139									0.329105					31									-2.13755e-05
140	0.0375439	0.157846	0.803016	0.0391374	17.2331	3.47088	-0.116322	0.82084	0.408593	85.8278	32.4074	0.0253769		32	0.0461017	0.191521	0.675474	0.133004	12.4316	6.76233	0.00470583	1.15841	0.000100933	77.6683		0.0461017
141									0.357943					33									-6.1647e-06
142	0.0368421	0.137365	0.823013	0.0396228	15.7027	3.47154	-0.05376	0.856326	0.385188	85.2528	31.1321	0.0253724		34	0.0416949	0.239549	0.649977	0.110474	15.8373	6.74068	-0.0417089	1.07709	-6.60837e-06	78.4021	60.5691	0.0164407
143									0.414972					35									-4.15115e-05
144	0.0442857	0.143344	0.818098	0.0384897	16.4171	3.44595	-0.0647919	0.878217	0.477713	84.8039	27.7778	0.0319841		36	0.0384615	0.325165	0.640354	0.0344809	27.0739	4.29388	-0.131339	0.839419	5.91333e-06	80.9322	54.2222	0.0176068
145									0.413637					37									3.70462e-05
146	0.0381651	0.177908	0.790702	0.03139	18.5182	3.56541	-0.0525463	0.894975	0.414433	84.0979	26.9231	0.0278899		38	0.0351667	0.273177	0.658204	0.0686185	20.6698	4.76144	-0.0753787	0.841085	3.31061e-05	81.9349	45.9716	0.019
147									0.350301					39									8.67088e-06
148	0.0565766	0.24233	0.733635	0.0240354	23.1236	3.98403	-0.00118171	0.958532	0.356745	83.0636	24.0506	0.0429696		40	0.0340496	0.327583	0.590708	0.0817095	22.7794	5.47613	-0.133132	0.842682	4.93443e-06	82.1645	44.1748	0.0190083
149									0.322752					41									-1.13715e-06
150	0.0617544	0.107543	0.859765	0.0326921	15.7952	3.11223	-0.0779568	0.923893	0.483387	82.8125	24.0223	0.0469195		42	0.0372174	0.417726	0.519972	0.0623026	31.7214	5.45373	-0.217977	0.792676	3.64715e-05	81.4879	42.9907	0.0212174
151									0.343812					43									-8.74487e-06
152	0.0385841	0.203926	0.76432	0.0290645	20.4737	4.72476	0.11585	1.25176	0.41711	83.5347	26.1261	0.0285035		44	0.0424348	0.382597	0.542056	0.0753474	28.1168	5.95535	-0.138865	0.810745	1.35038e-05	79.1275	42.2131	0.0245217
153									0.354746					45									7.61793e-06
154	0.0436036	0.112274	0.851908	0.0355154	15.2109	3.22715	-0.0385246	0.965647	0.349973	82.8125	26.8293	0.0319051		46	0.037094	0.427284	0.509051	0.0616541	32.8113	6.12165	-0.122992	0.727038	1.6025e-07	81.0149	37.788	0.0230769
155									0.363247					47									-4.22698e-06
156	0.0575701	0.18372	0.78437	0.0319102	19.0624	3.61651	-0.0340243	0.942428	0.363566	82.4	26.1146	0.0425359		48	0.0323333	0.294878	0.60409	0.101031	18.7786	7.10283	0.0246891	0.908307	2.75284e-05	82.9675	32.9897	0.0216667
157									0.405497					49									5.23565e-06
158	0.0436364	0.199528	0.766957	0.0335151	19.8122	3.80007	-0.0358641	0.949932	0.380976	84.3137	30.3279	0.0304024		50	0.0325424	0.250679	0.674813	0.0745084	17.3611	5.62128	0.233258	0.837118	-2.45253e-06	82.9485	32.2917	0.0220339
159									0.428893					51									5.3533e-05
160	0.0431858	0.132391	0.82977	0.0378386	16.8535	3.2539	-0.0801385	0.929598	0.434314	85.2121	31.7073	0.0294928		52	0.0183256	0.245635	0.65585	0.0985148	17.7424	6.36621	0.0082784	1.00438	9.61415e-06	83.0319	21.8274	0.0143256
161									0.462744					53									-7.99668e-06
162	0.0375221	0.175709	0.787666	0.0366255	18.157	3.56213	-0.038277	0.908483	0.385942	85.6563	31.7757	0.0255992		54	0.017963	0.311497	0.5316	0.156902	17.6383	9.99958	0.0141149	0.931986	2.05017e-05	82.2507	24.7423	0.0135185
163									0.415898					55									-2.16765e-05
164	0.0342342	0.112535	0.845892	0.0415738	15.7423	3.19261	-0.076889	0.958681	0.381791	85.9259	30.5263	0.0237838		56	0.00687873	0.309392	0.54339	0.147218	17.9559	9.55917	0.0262935	0.91707	6.4427e-06	84.07	20.2312	0.00548708
165									0.363396					57									1.83491e-05
166	0.0381982	0.144589	0.819301	0.0361101	17.2431	3.33723	-0.0462785	0.952744	0.34393	86.8486	33.6449	0.0253465		58	0.00453865	0.348789	0.546493	0.104718	22.3854	8.17165	-0.0232577	0.886469	-5.0183e-06	83.5145	25.8242	0.00336658
167									0.36884					59									3.92344e-05
168	0.0313514	0.182574	0.782514	0.0349112	18.725	3.58728	-0.0562077	0.901354	0.265484	87.187	35.5556	0.0202042		60	0.004625	0.352919	0.551816	0.0952655	23.6809	7.99033	0.0101135	0.85146	-1.48533e-05	83.941	26.4865	0.0034
169									0.295274					61									1.5114e-05
170	0.0332743	0.124101	0.837313	0.0385857	16.6999	3.17134	-0.0618605	0.992365	0.380776	87.2283	35.7895	0.0213656		62	0.0161564	0.312702	0.654505	0.032793	24.0186	5.43075	0.176198	0.761382	-2.77476e-06	78.8756	33.871	0.010684
171									0.306632					63									3.66628e-06
172	0.0306087	0.170031	0.793686	0.0362824	18.7102	3.42995	-0.0571937	0.941824	0.312684	87.6056	37.931	0.0189985		64	0.0237748	0.212921	0.631797	0.155283	13.4194	7.49983	-0.142877	1.14235	2.35866e-05	69.4728	56.2674	0.0103974
173									0.32111					65									4.68987e-06
174	0.0326154	0.172755	0.784483	0.0427623	18.2927	3.64063	-0.0662509	0.949269	0.342212	89.8175	39.6226	0.0196923		66	0.0403187	0.163209	0.650644	0.186147	10.0552	8.03951	-0.131657	1.22728	4.1239e-06	62.9032	75.8893	0.00972112
175									0.336014					67									1.42093e-05
176	0.0247619	0.0988861	0.853557	0.0475568	15.0329	3.21919	-0.120509	0.909534	0.30197	89.4919	46.0674	0.0133547		68									1.61484e-05
177									0.270874
178	0.0220134	0.212254	0.755126	0.0326202	21.4846	4.10097	0.0275466	1.06235	0.218095	90.4094	45.7831	0.011935
179									0.209994
180	0.0143434	0.435894	0.513413	0.0486591	55.9991	9.43703	0.105384	0.620229	0.213044	90.7792	48.6111	0.00737093
181									0.151587
182	0.0104	0.0916395	0.807887	0.100474	11.6247	4.12946	-0.131547	1.08928	0.212916	92.2272	52.8302	0.00490566
183									0.124341
184	0.0109804	5.76207e-05	0.924549	0.075393	9.22697	2.78415	-0.111781	0.845812	0.125702	92.3913	53.5714	0.00509804
185									0.128658
186	0.0173333	0.125243	0.827405	0.0430293	14.7349	3.67028	0.0326953	0.986594	0.18865	90.0979	42.8571	0.00990476
187									0.225386
188	0.020566	0.188828	0.770742	0.0395118	18.5838	3.72855	-0.075557	0.872137	0.324009	86.409	36.1905	0.0131231
189									0.379108
190	0.0256158	0.112428	0.836413	0.0511589	14.5876	3.40165	-0.0899137	0.846052	0.51186	84.0295	31.7829	0.0174743
191									0.657871
192	0.0267961	0.213824	0.694172	0.092004	17.2277	5.015	-0.14933	0.983606	0.648891	83.1707	32.3741	0.0181211
193									0.719595
194	0.0355556	0.142102	0.796967	0.0609309	15.1236	3.69338	-0.0803	0.851766	0.85304	82.0312	31.1475	0.0244809
195									0.78315
196	0.0287923	0.264259	0.677847	0.0578946	22.537	4.73914	-0.0820765	0.958461	0.560627	84.3979	32.2148	0.0195169
197									0.489002
198	0.0248	0.24801	0.667109	0.0789347	21.5293	7.21712	0.127786	1.2548	0.441695	86.4184	37.1901	0.0155769
199									0.336899
200	0.0213333	0.188261	0.764221	0.0467523	18.7666	4.07392	-0.0237212	1.02826	0.401876	88.8335	45.4545	0.0116364
201									0.359242
202	0.0183732	0.0903665	0.875352	0.0342813	16.8722	2.96675	-0.152282	0.961608	0.252307	90.2637	52.1277	0.00879568
203									0.00309533
204	0.0111538	0.15383	0.800913	0.0447053	17.4415	3.64909	-0.00633397	1.075	0.13317	90.8228	50	0.00557692
205									0.209164
206	0.0174163	0.196082	0.762097	0.0418212	19.4476	3.66349	-0.0252477	0.936092	0.268381	89.1924	40.2174	0.0104119
207									0.293547
208	0.0228571	0.22905	0.731212	0.0397387	21.1161	3.81068	-0.0930219	0.886763	0.302329	85.782	29.4118	0.0161345
209									0.393587
210	0.0345631	0.291708	0.66332	0.0445787	24.4615	4.09292	-0.185983	0.856805	0.429318	83.906	24.581	0.0260671
211									0.391827
212	0.032	0.344538	0.614299	0.0411628	27.4193	4.19351	-0.261024	0.818888	0.476279	81.2291	22.7545	0.0247186
213									0.384332
214	0.0328846	0.281781	0.644927	0.0732916	21.5072	4.49282	-0.24759	0.825511	0.454215	81.4935	22.807	0.0253846
215									0.48661
216	0.0356398	0.33461	0.577125	0.0876351	24.2343	5.61015	-0.233938	0.927909	0.479041	81.5324	24.3386	0.0269656
217									0.465403
218	0.0328302	0.266181	0.555159	0.17866	14.4016	8.75774	-0.238918	1.0264	0.443374	81.9315	26.0116	0.0242905
219									0.422295
220	0.0380296	0.332392	0.602041	0.0649841	25.3747	4.94803	-0.215324	0.87689	0.424704	82.0632	24.4792	0.0287202
221									0.459722
222	0.0349749	0.293658	0.66037	0.045972	23.9294	4.24077	-0.203736	0.831905	2.47368	80.8159	21.7143	0.0273803
223									0.497889
224	0.0404061	0.329352	0.634362	0.0356669	27.6968	4.15698	-0.208831	0.862949	0.584265	79.1623	20.3046	0.0322018
225									0.691247
226	0.0457426	0.000124632	0.985652	0.0142231	13.1617	2.12195	-0.264327	1.03252	1.22629	75.7098	16.8831	0.0380198
227									0.402794
228	0.0889109									65.4881	15.4525	0.0751719

## Sheet: charcoal
KKPC2									PTC3
Depth (cm)	>250 um counts (per cm3)	>250 um sd	106 - 250 um counts (per cm3)	106 - 250 um sd	Microcharcoal counts (per 25 marker spores)	Microcharcoal sd	Microcharcoal concentration (per cm3)		Depth (cm)	>250 um counts (per cm3)	>250 um sd	106 - 250 um counts (per cm3)	106 - 250 um sd	Microcharcoal counts (per 25 marker spores)	Microcharcoal sd	Microcharcoal concentration (per cm3)
1	0	0	6	0.21102	2807	1283.03	1.95068e+06		108	19	0.557764	425	9.60925	281	395.295	225319
3	9	0.429786	13	0.45721	4712	1283.03	3069868		110	59	1.732	498	11.2598	265	395.295	220989
5	2	0.095508	20	0.7034	1761	1283.03	1.22378e+06		112	50	1.4678	243	5.49423	499	395.295	400121
7	1	0.047754	15	0.52755	2676	1283.03	1.85964e+06		114	57	1.67329	266	6.01426	361	395.295	301045
9	7	0.334278	7	0.24619	3829	1283.03	2.6609e+06		116	69	2.02556	377	8.52397	751	395.295	301093
11	3	0.143262	77	2.70809	3227	1283.03	2.24255e+06		117	128	3.75757	1020.8	23.0803	407	395.295	169703
13	5	0.23877	19	0.66823	2101	1283.03	1.82507e+06		119	101.5	2.97963	921.6	20.8374	504	395.295	210148
15	0	0	14	0.49238	2154	1283.03	1.49689e+06		121	49	1.43844	563.2	12.734	418	395.295	174289
17	4	0.191016	8	0.28136	1714	1283.03	1.19112e+06		123	23.5	0.689866	889.6	20.1139	697	395.295	290621
19	7	0.334278	15	0.52755	1768	1283.03	1.22864e+06		125	53.5	1.57055	867.2	19.6074	328	395.295	273526
21	2	0.095508	17	0.59789	1277	1283.03	887430		128	110	3.22916	556	12.5712	139	395.295	115915
23	9	0.429786	8	0.28136	1181	1283.03	820716		130	16	0.469696	119	2.69059	361	395.295	301045
25	2	0.095508	1	0.03517	1354	1283.03	940940		132	10	0.29356	89	2.01229	822	395.295	685482
27	5	0.23877	18	0.63306	1838	1283.03	1.27729e+06		134	32	0.939392	319	7.21259	828	395.295	690486
29	26	1.2416	8	0.28136	1773	1283.03	1.15511e+06		136	28	0.821968	255	5.76555	1363	395.295	1.09292e+06
31	3	0.143262	5	0.17585	2152	1283.03	1.31956e+06		138	25	0.7339	145	3.27845	1053	395.295	878118
33	2	0.095508	8	0.28136	659	1283.03	457961		140	56	1.64394	241	5.44901	1440	395.295	1.20084e+06
35	28	1.33711	306	10.762	358	1283.03	233237		142	76	2.23106	288	6.51168	1077	395.295	863588
37	5	0.23877	9	0.31653	191	1283.03	132732		144	29	0.851324	185	4.18285	2303	395.295	1.92052e+06
39	4	0.191016	3	0.10551	96	1283.03	66713.6		146	20	0.58712	195	4.40895	1118	395.295	896464
41	6	0.286524	7	0.24619	399	1283.03	277278		148	20	0.58712	130	2.9393	1464	395.295	1.1739e+06
43	3	0.143262	7	0.24619	156	1283.03	108410		150	17	0.499052	374	8.45614	776	395.295	647122
45	1	0.047754	8	0.28136	161	1283.03	104892		152	4	0.117424	71	1.60531	589	395.295	491179
47	1	0.047754	5	0.17585	207	1283.03	143851		154	2	0.058712	63	1.42443	613	395.295	511193
49	14	0.668556	38	1.33646	166	1283.03	108149		156	11	0.322916	68	1.53748	918	395.295	765539
51	0	0	2	0.07034	223	1283.03	154970		158	8	0.234848	59	1.33399	785	395.295	654627
53	2	0.095508	2	0.07034	229	1283.03	159140		160	7	0.205492	60	1.3566	750	395.295	601385
55	9	0.429786	9	0.31653	189	1283.03	131342		162	16	0.469696	103	2.32883	1031	395.295	859772
57	2	0.095508	9	0.31653	389	1283.03	270329		164	10	0.29356	85	1.92185	627	395.295	522868
59	4	0.191016	13	0.45721	289	1283.03	200836		166	10	0.29356	70	1.5827	1067	395.295	889793
61	2	0.095508	7	0.24619	551	1283.03	382908		168	3	0.088068	62	1.40182	1034	395.295	769887
63	4	0.191016	17	0.59789	1057	1283.03	734545		170	26	0.763256	223	5.04203	873	395.295	700012
65	0	0	17	0.59789	2789	1283.03	1.93817e+06		172	32	0.939392	499	11.2824	1052	395.295	877284
67	1	0.047754	2	0.07034	4840	1283.03	3.36348e+06		175	10	0.29356	153	3.45933	1107	395.295	923149
									176	22	0.645832	227	5.13247	1803	395.295	1.44573e+06
									178	13	0.381628	78	1.76358	880	395.295	705625
									180	6	0.176136	43	0.97223	83	395.295	576795
									182	8	0.234848	71	1.60531	238	395.295	190839
									184	5	0.14678	90	2.0349	604	395.295	466377
									186	8	0.234848	39	0.88179	804	395.295	670472
									188	11	0.322916	78	1.76358	659	395.295	549553
									190	25	0.7339	154	3.48194	1236	395.295	991082
									192	7	0.205492	86	1.94446	1383	395.295	1.15331e+06
									194	11	0.322916	84	1.89924	632	395.295	527037
									196	8	0.234848	127	2.87147	1047	395.295	873114
									198	20	0.58712	90	2.0349	960	395.295	800563
									200	18	0.528408	88	1.98968	580	395.295	483674
									202	23	0.675188	39	0.88179	1285	395.295	992210
									204	18	0.528408	97	2.19317	1154	395.295	962344
									206	11	0.322916	75	1.69575	1102	395.295	918980
									208	14	0.410984	151	3.41411	924	395.295	740906
									212	24	0.704544	88	1.98968	724	395.295	580537
									214	11	0.322916	135	3.05235	813	395.295	677977
									216	17	0.499052	155	3.50455	687	395.295	550868
									218	5	0.14678	106	2.39666	589	395.295	491179
									220	16	0.469696	77	1.74097	1092	395.295	875616
									222	25	0.7339	122	2.75842	1191	395.295	993199
									224	49	1.43844	118	2.66798	1028	395.295	857270
									226	30	0.88068	277	6.26297	672	395.295	560394
									228	47	1.37973	329	7.43869	1096	395.295	913976

## Sheet: plant microfossil_raw counts
KKPC2
Depth (cm)	Acanthaceae undif.	Anacardiaceae undif.	Ilex (Aquifoliaceae)	Arecaceae/Palmae undif.	Areca (Arecaceae)	Bombax (Bombacaceae)	Boranginaceae undif.	Euonymous cf. (Celastraceae)	Combretaceae/Melastomaceae undif.	Tetremeles/Elaeocarpus (Datisacaeae/Elaeocarpaceae)	Hopea/Shorea (Dipterocarpaceae)	Diospyros (Ebanaceae)	Macaranga/Mallotus (Euphorbiaceae)	Euphorbiaceae undif.	Lithocarpus/Castanopsis (Fagaceae)	Quercus (Fagaceae)	Engelhardtia (Juglandaceae)	Leguminosae undif.	Lagerstroemia (Lytheraceae)	Delonix cf. (Leguminosae)	Acacia/Albizzia (Mimosoidae/Legumino.)	Ficus (Moraceae)	Myrica (Myricaceae)	Ardisia cf. (Myrsinaceae)	Eugenia (Myrtaceae)	Myrtaceae undif.	Pandanus (Pandanceae)	Pinus (Pinaceae)	Hakea sf. (Proteaceae)	Rhamnaceae/Sapindaceae type 2	Adina cf. (Rubiaceae)	Mussaenda (Rubiaceae)	Neonauclea (Rubiaceae)	Nauclea (Rubiaceae)	Uncaria/Wendlandia cf. (Rubiaceae)	Rutaceae undif.	Irvingia (Simaroubaceae)	Celtis cf. (Ulmaceae)	Trema (Ulmaceae)	Urticaceae/Moraceae undif. diporate	Urticaceae/Moraceae undif. triporate	Schleichera oleosa (Sapindaceae)	Solanum (Solanaceae)	Cratoxylum (Guttiferae)	Zizyphus (Rhamnaceae )	Tricolpate spheroidal verrucate	Asteraceae/Compositae (fenestrate/lophate)	Asteraceae/Compositae (echinate)	Artemisia (Asteraceae)
1	0	2	0	0	0	1	0	1	19	10	0	0	1	3	3	2	0	0	7	1	0	65	0	0	81	0	4	1	2	0	21	1	1	0	5	0	2	0	0	0	0	36	0	0	2	5	0	1	0
11	0	1	1	0	0	0	0	0	30	3	0	0	4	0	0	0	0	0	5	0	0	109	0	0	95	0	31	1	1	0	2	0	0	1	2	0	0	2	0	0	0	3	0	0	2	0	0	0	0
21	0	0	0	0	0	0	0	0	14	2	0	0	2	4	0	0	0	0	1	0	0	173	1	0	79	0	38	0	0	0	2	0	0	0	8	0	0	0	1	0	0	1	0	0	0	0	0	0	0
31	0	0	0	0	0	1	0	0	16	1	0	13	1	6	0	1	0	0	1	0	0	126	0	0	78	1	11	2	1	4	7	0	0	3	1	0	0	1	1	0	0	11	0	0	1	2	0	0	0
35	0	0	0	0	0	0	0	0	4	2	0	5	0	3	2	1	0	0	0	1	0	180	0	0	38	0	11	0	0	0	7	0	0	2	0	1	1	1	0	1	0	18	0	2	5	6	0	0	0
41	0	0	0	0	0	1	1	0	4	2	0	0	0	4	0	1	0	0	1	0	1	275	1	0	18	0	0	1	0	2	9	0	0	2	6	0	0	0	0	0	0	30	0	0	7	6	1	0	0
51	0	0	0	0	0	1	0	0	2	4	1	1	1	5	1	0	0	1	0	0	0	294	0	0	8	0	0	0	0	0	6	0	0	0	1	0	0	0	0	0	0	25	0	5	11	13	0	0	0
57	0	0	0	0	0	0	0	0	4	0	0	0	1	2	0	0	0	0	0	2	0	449	1	0	10	0	4	0	0	0	4	0	0	1	0	0	0	0	1	0	1	14	0	0	6	6	0	0	0
61	0	0	0	0	1	1	0	0	5	2	0	0	2	2	0	0	0	0	0	0	0	395	0	0	10	0	7	0	1	1	15	0	0	1	1	0	0	0	0	0	0	10	1	0	5	1	0	0	0
63	0	1	0	0	1	0	0	0	2	3	0	0	0	1	1	1	0	0	0	0	0	76	0	1	4	0	14	1	0	0	5	0	0	0	3	0	0	0	0	0	0	9	0	0	1	0	0	0	0
65	0	0	0	1	0	0	0	0	2	1	1	1	3	5	0	3	0	0	0	0	0	3	2	1	4	1	1	3	0	0	2	0	1	0	5	0	1	3	0	3	0	4	0	0	1	0	0	0	1
67	2	1	0	7	0	0	0	0	6	4	4	0	0	15	3	2	1	0	0	0	0	9	0	0	0	0	2	0	0	1	14	0	1	0	1	0	1	4	2	22	1	5	0	0	1	0	0	1	0
PTC3
0	Justicia (Acanthaceae)	Viburnum cf. (Adoxaceae)	Anacardiaceae undif.	Arecaceae/Palmae undif.	Begonia sf. (Begoniaceae)	Betula (Betulaceae)	Bombax (Bombacaceae)	Combretaceae/Melastomaceae undif.	Combretum(Combretaceae )	Costus speciosus (Costaceae)	Tetremeles/Elaeocarpus (Datisacaeae/Elaeocarpaceae)	Hopea/Shorea (Dipterocarpaceae)	Diospyros (Ebanaceae)	Euphorbiaceae undif.	Lithocarpus/Castanopsis (Fagaceae)	Quercus (Fagaceae)	Hydnocarpus (Flacourtiaceae)	Cratoxylum (Guttiferae)	Altingia cf. (Hamamelideceae)	Engelhardtia (Juglandaceae)	Lagerstroemia (Lytheraceae)	Intsia (Leguminosae)	Leguminosae undif.	Malvaceae undif.	Aglaia (Meliaceae)	Acacia/Albizzia (Mimosoidae/Legumino.)	Ficus (Moraceae)	Myrica (Myricaceae)	Eugenia (Myrtaceae)	Myrtaceae undif.	Pandanus (Pandanceae)	Pinus (Pinaceae)	Dacrydium/Podocarpus (Podocarpaceae)	Hakea sf. (Proteaceae)	Zizyphus (Rhamnaceae )	Rhamnaceae/Sapindaceae type 1	Rhamnaceae/Sapindaceae type 2	Adina cf. (Rubiaceae)	Mussaenda/Metadina sf. (Rubiaceae)	Neonauclea (Rubiaceae)	Randia (Rubiaceae)	Uncaria/Wendlandia cf. (Rubiaceae)	Clausena/Zanthoxylum (Rutaceae)	Rhizophoraceae undif.	Schleichera oleosa (Sapindaceae)	Sapidanceae undif.	Irvingia (Simaroubaceae)	Solanum (Solanaceae)	Celtis cf. (Ulmaceae)
108	0	0	0	0	0	0	1	9	0	0	2	0	0	3	1	3	2	1	0	0	0	0	0	0	0	0	4	0	167	1	0	3	0	0	0	0	0	20	0	0	0	0	5	0	52	0	0	0	2
117	0	0	0	0	1	0	0	7	0	0	3	0	4	11	1	3	0	3	0	0	2	3	0	0	0	0	1	1	181	0	0	0	0	1	5	0	0	16	0	0	2	1	2	0	21	0	0	0	1
128	0	0	0	0	0	0	0	4	0	0	1	0	3	16	1	0	1	0	0	0	0	0	0	0	0	1	9	0	201	1	0	3	0	4	3	3	3	7	0	10	0	0	0	0	30	0	0	0	0
134	0	0	1	4	0	0	0	7	0	0	9	0	1	37	2	6	0	0	0	1	0	0	0	0	0	1	0	0	159	0	1	0	0	0	3	0	3	2	0	2	0	0	0	0	13	1	0	0	0
138	1	0	0	6	0	0	0	8	0	0	9	0	3	38	3	4	0	0	0	0	3	0	0	0	0	1	9	0	63	0	3	2	0	3	0	4	0	1	0	5	0	3	0	0	10	0	0	0	3
148	0	0	0	8	0	0	0	8	1	0	4	3	6	24	4	0	0	0	0	0	1	0	0	0	2	0	4	0	24	0	2	2	0	0	2	3	0	8	0	2	0	7	0	0	15	0	0	0	2
154	0	0	0	1	0	0	0	2	0	0	1	1	1	29	5	2	3	0	0	1	0	1	1	1	0	0	4	0	5	0	0	5	0	2	0	0	1	11	0	4	0	7	0	0	10	0	0	0	1
158	0	0	1	4	0	0	0	1	0	0	5	0	2	41	1	1	0	0	3	0	1	0	0	0	0	1	1	3	14	0	0	3	1	5	0	7	0	15	0	4	0	13	0	0	4	0	2	0	1
168	0	0	0	1	0	0	0	0	0	0	0	0	0	53	6	3	0	0	0	0	2	0	0	0	0	2	2	5	1	0	0	6	0	2	0	5	6	3	0	4	0	9	0	0	0	0	0	0	2
178	0	0	2	2	0	0	0	4	0	0	3	1	3	61	4	0	0	1	0	0	0	0	0	0	7	0	3	1	6	0	0	4	0	1	2	8	2	10	0	0	0	19	2	0	1	0	0	0	3
188	1	0	1	6	0	1	0	8	0	0	3	4	7	33	1	4	0	3	0	2	4	0	4	0	0	0	1	2	9	0	0	1	0	0	0	0	0	6	0	0	0	28	0	0	4	0	0	0	3
198	0	0	0	1	0	0	0	3	0	0	4	5	0	13	5	2	0	0	1	0	0	0	2	0	0	0	5	4	1	0	0	5	0	0	0	0	0	18	0	0	0	3	1	1	5	0	0	0	6
204	0	0	0	3	0	0	0	2	0	14	1	2	0	20	4	8	1	0	0	0	2	0	1	0	0	0	1	2	2	0	0	4	0	0	0	0	0	18	1	0	0	2	1	0	1	0	0	0	1
208	0	0	2	0	0	1	0	3	0	23	2	2	0	15	2	5	0	0	0	0	1	0	0	0	0	0	4	5	1	0	0	4	0	0	0	0	0	37	0	0	0	6	1	0	3	0	0	0	7
218	0	4	3	0	0	3	0	5	0	21	3	4	0	12	2	8	1	0	0	1	2	0	0	0	0	0	2	3	3	0	0	7	2	0	0	0	0	74	0	0	0	2	2	1	0	0	0	0	8
224	0	11	0	0	4	0	0	5	0	1	7	0	0	21	0	4	0	0	0	0	1	0	6	0	0	0	10	1	4	1	1	3	0	0	1	0	0	49	0	0	0	1	0	0	0	0	0	2	0
228	0	0	0	9	0	1	0	9	0	1	1	2	0	18	3	4	0	0	0	0	3	0	4	0	0	0	5	2	1	0	0	11	1	0	1	0	0	19	0	1	0	1	0	0	0	0	1	0	5
[truncated: 33 more columns]
